# Supplementary material for: The DANish Disseminated Intravascular Coagulation (DANDIC) Cohort Study: Time Trends in Incidence and Short-Term Mortality
Source: J Clin Med. 2024 Oct 2;13(19):5896. doi: 10.3390/jcm13195896 (PMC11477667; doi:10.3390/jcm13195896)
Supplement: Supplementary file 1 [file jcm-13-05896-s001.zip]

Archive with 1 entries (1 files):
- jcm-3099268-supplementary.pdf
